# Supplementary material for: Mitogen-Activated Protein Kinase OsMEK2 and OsMPK1 Signaling Is Required for Ferroptotic Cell Death in Rice–Magnaporthe oryzae Interactions
Source: Front Plant Sci. 2021 Aug 2;12:710794. doi: 10.3389/fpls.2021.710794 (PMC8365360; doi:10.3389/fpls.2021.710794)
Supplement: Supplementary Table 1 — Primers used in this study. [file Table_1.XLSX]

## Sheet: Sheet1
Supplementary Table 1 | Primers used in this study
Gene Name		Primer Sequence	Locus ID	Description
OsMEK2	Forward	TATATGGACAGTGGCTCTCTC	Os06g05520	qRT-PCR
	Reverse	TCAGACTATCTGTCATCATAT
OsMEK2_LP (LP)	Forward	TGTGTTTGGTACCCTGTATGT	Os06g05520	Genotype
OsMEK2_RP (RP)	Reverse	TCAGTGAGCTAGACTTGT GC
2715_RB	Reverse	TGGCAGGATATATTGTGGTGT
OsMPK1	Forward	TAGACATGCAAGGCAGTCCTT	Os06g06090	qRT-PCR
	Reverse	CATTTCTACTCTTAGAACAACA
OsMPK6	Forward	TTGCCATAAAGGACATAATTC	Os10g38950
	Reverse	GCATTATCACTCCGAAGAAAC
OsWRKY90	Forward	ATGGCCAGCAGTAGCGACCATG	Os09g30400
	Reverse	CTCTCTGTTTCTCTCAAACTGA
Os-NADP-ME2-3	Forward	CTCTCTGTTTCTCTCAAACTGA	Os01g52500
	Reverse	CGAACATAGAAACAGTACCGA
OsRBOHB	Forward	AAGGGAATAACGGACGAAA	Os01g25820
	Reverse	CCTCTGAACCACTCAAACG
OsPR-1b	Forward	CAGCAACCGGAACAACCTT	Os01g28450	qRT-PCR
	Reverse	GTACGTACGCCCGTGTGTATAA
OsAPX1	Forward	GACAAGAAACCCTCTGCAGTTT	Os03g17690
	Reverse	GTAGTCTGCTGGTTCACACTGG
OsAPX2	Forward	GTCCAACCCTTTGATCTTTGAC	Os07g49400
	Reverse	CCACGACAGTCTTGATCGTACT
OsPAL1	Forward	GAGGAGTGCAACAAGGTGTTC	Os04g43760
	Reverse	CTATAAACCAAACGGCAACGA
OsUbiquitin	Forward	GTGGTGGCCAGTAAGTCCTC	Os06g46770	qRT-PCR
	Reverse	GGACACAATGATTAGGGATCA
Rice 18S rRNA	Forward	ATGATAACTCGACGGATCGC	XR_003238819.1	qRT-PCR
	Reverse	CTTGGATGTGGTAGCCGTTT
OsMEK2	Forward	AAAAAGCAGGCTTTATGGGGAAGCCG	Os06g05520	Subcellular localization
	Reverse	AGAAAGCTGGGTCTATCTGTCATCATA
OsMPK1	Forward	AAAAAGCAGGCTTTATGGACGCCGGG	Os06g06090
	Reverse	AGAAAGCTGGGTCTACTGGTAATCAGG
OsWRKY90	Forward	AAAAAGCAGGCTTTATGGCCAGCAGT	Os09g30400
	Reverse	AGAAAGCTGGGTTTACATCTGAGG
